# Supplementary material for: Targeting YY1-DR5 Axis by Pyripyropene O as a Novel Therapeutic Strategy Against Prostate Cancer: Molecular Mechanisms and In Vivo Zebrafish Validation
Source: Mar Drugs. 2025 May 19;23(5):214. doi: 10.3390/md23050214 (PMC12113610; doi:10.3390/md23050214)
Supplement: Supplementary file 1 [file marinedrugs-23-00214-s001.zip]

Archive with 1 entries (1 files):
- marinedrugs-3616901-supplementary.pdf
